# Supplementary material for: Dual Plasmon Resonances and Tunable Electric Field in Structure-Adjustable Au Nanoflowers for Improved SERS and Photocatalysis
Source: Nanomaterials (Basel). 2021 Aug 25;11(9):2176. doi: 10.3390/nano11092176 (PMC8466837; doi:10.3390/nano11092176)
Supplement: Supplementary file 1 [file nanomaterials-11-02176-s001.zip]

Archive with 1 entries (1 files):
- nanomaterials-1355031-supplementary.pdf
